# Supplementary material for: New symptoms and prevalence of postacute COVID-19 syndrome among nonhospitalized COVID-19 survivors
Source: Sci Rep. 2022 Oct 8;12:16921. doi: 10.1038/s41598-022-21289-y (PMC9547088; doi:10.1038/s41598-022-21289-y)
Supplement: Supplementary file 1 — Supplementary Information 1. [file 41598_2022_21289_MOESM1_ESM.xls]

## Sheet: INDEX CALCULATOR
		Please enter health state description:
		Mobility		3
		Self-care		3
		Usual activities		3
		Pain/Discomfort		3
		Anxiety/Discomfort		3
															Belgium
															Denmark
					VAS Score										Finland
															Germany
															Netherlands
															New Zealand
		Results for all countries/surveys:													Slovenia
															Spain
					VAS Score										UK
															USA
															Europe
Germany					0.0206996

## Sheet: VAS
VAS value sets	Germany
Full health (11111)	1
At least one 2 or 3 (constant)	0.9256
At least one 3 (N3)	-
Mobility = 2	0.9447
Mobility = 3	0.3927
Self care = 2	0.808
Self care = 3	0.4702
Usual activities = 2	0.8803
Usual activities = 3	0.5538
Pain/discomfort = 2	0.9745
Pain/discomfort = 3	0.4671
Anxiety/depression = 2	0.8174
Anxiety/depression = 3	0.4682
	multiplicative
	0.0206996
